# Supplementary material for: Utilisation of drugs with pharmacogenetic recommendations in children in Switzerland
Source: Pharmacogenomics J. 2025 Jul 11;25(4):19. doi: 10.1038/s41397-025-00378-x (PMC12254038; doi:10.1038/s41397-025-00378-x)
Supplement: Supplementary file 2 — Supplementary Tables [file 41397_2025_378_MOESM2_ESM.xlsx]

## Sheet: AppendixTable1-8
Appendix Table 1 Characteristics of the study population of the 1-year periods
	2017	2018	2019	2020	2021
	N=198’946	N=204’168	N=220’135	N=245’304	N=263’594
Children	Number of children [N, %]
Male	102’511, 51.5	105’232, 51.5	113’334, 51.5	126’176, 51.4	135’543, 51.4
Female	96’435, 48.5	98’936, 48.5	106’801, 48.5	119’128, 48.6	128’051, 48.6
Age groups
<1 year	10’727, 5.4	12’142, 5.9	13’354, 6.1	15’191, 6.2	15’958, 6.1
1 year	11’763, 5.9	11’094, 5.4	12’772, 5.8	14’211, 5.8	15’819, 6.0
2-4 years	35’586, 17.9	36’198, 17.7	37’723, 17.1	41’321, 16.8	43’832, 16.6
5-10 years	68’236, 34.3	70’053, 34.3	75’535, 34.3	84’986, 34.6	91’189, 34.6
11-17 years	72’634, 36.5	74’681, 36.6	80’751, 36.7	89’595, 36.5	96’796, 36.7
Children with drug claims
Any drug	149’061, 74.9	154’609, 75.7	169’074, 76.8	180’951, 73.8	195’073, 74.0
≥1 PGx drug	64’082, 32.2	66’387, 32.5	72’943, 33.1	67’164, 27.4	81’308, 30.8
≥2 PGx drugs	9’027, 4.5	8’880, 4.3	10’165, 4.6	7’830, 3.2	10’600, 4.0
≥3 PGx drugs	1’293, 0.6	1’334, 0.7	1’543, 0.7	1’177, 0.5	1’471, 0.6
≥4 PGx drugs	255, 0.1	254, 0.1	266, 0.1	226, 0.1	281, 0.1
≥5 PGx drugs	31, <0.1	48, <0.1	24, <0.1	33, <0.1	35, <0.1
≥10 PGx drugs	0, 0.0	0, 0.0	0, 0.0	0, 0.0	0, 0.0
≥1 syst PGx drug	60’299, 30.3	62’416, 30.6	68’485, 31.1	62’700, 25.6	76’469, 29.0
≥1 PGx drug excl. ibuprofen	17’024, 8.6	16’814, 8.2	19’022, 8.6	16’169, 6.6	20’464, 7.8
≥1 syst PGx drug excl. Ibuprofen	10’843, 5.5	10’311, 5.1	11’563, 5.3	9’460, 3.9	12’858, 4.9
≥2 syst PGx drug excl. Ibuprofen	1429, 0.7	1431, 0.7	1619, 0.7	1409, 0.6	1587, 0.6
≥3 syst PGx drug excl. Ibuprofen	290, 0.1	265, 0.1	295, 0.1	271, 0.1	305, 0.1
	Mean number of (PGx) drugs per child ± sd
Drugs	3.6 ± 3.9	3.6 ± 3.9	3.7 ± 3.8	3.2 ± 3.5	3.4 ± 3.7
PGx drugs	0.4 ± 0.6	0.4 ± 0.6	0.4 ± 0.6	0.3 ± 0.6	0.4 ± 0.6
Abbreviation: N: number of children, sd: standard deviation, PGx: pharmacogenetic, syst: systemically administered, excl: excluding, %: percentage of all children of an age group.
Appendix Table 2 PGx drugs in the five-year period stratified by age groups
PGx drug	All children	Age groups
		<1 year	1 year	2-4 years	5-10 years	11-17 years
	N=159’172	N=8607	N=17’602	N=45’104	N=92’111	N=95’686
	Number of children [N, %]
ibuprofen syst	94’092, 59.1	838, 9.7	7’894, 44.8	25’195, 55.9	44’629, 48.5	41’545, 43.4
ondansetron	13’269, 8.3	29, 0.3	556, 3.2	3’668, 8.1	5’988, 6.5	3’824, 4.0
fluorouracil loc	11’982, 7.5	3, <0.1	11, 0.1	822, 1.8	6’872, 7.5	4’597, 4.8
tobramycin loc	6’956, 4.4	161, 1.9	756, 4.3	2’634, 5.8	2’656, 2.9	1’241, 1.3
pantoprazole	5’903, 3.7	0, 0.0	3, <0.1	8, <0.1	269, 0.3	5’644, 5.9
codeine	5’097, 3.2	5, 0.1	16, 0.1	419, 0.9	1’593, 1.7	3’201, 3.3
omeprazole	2’989, 1.9	83, 1.0	94, 0.5	145, 0.3	800, 0.9	1’960, 2.0
sevoflurane	2’739, 1.7	7, 0.1	50, 0.0.3	594, 1.3	1’304, 1.4	819, 0.9
tacrolimus loc	2’334, 1.5	12, 0.1	89, 0.5	415, 0.9	936, 1.0	1’033, 1.1
tramadol	1’646, 1.0	0, 0.0	3, <0.1	93, 0.2	334, 0.4	1’222, 1.3
succinylcholine	1’440, 0.9	4, <0.1	30, 0.2	295, 0.7	591, 0.6	540, 0.6
sertraline	830, 0.5	0, 0.0	0, 0.0	0, 0.0	39, <0.1	800, 0.8
risperidone	708, 0.4	0, 0.0	0, 0.0	14, <0.1	279, 0.3	494, 0.5
escitalopram	471, 0.3	0, 0.0	1, <0.1	1, <0.1	10, <0.1	460, 0.5
atomoxetine	335, 0.2	0, 0.0	0, 0.0	0, 0.0	101, 0.1	261, 0.3
nitrofurantoin	331, 0.2	0, 0.0	0, 0.0	1, <0.1	3, <0.1	327, 0.3
isoflurane	235, 0.1	0, 0.0	3, <0.1	59, 0.1	114, 0.1	63, 0.1
lansoprazole	160, 0.1	0, 0.0	0, 0.0	11, <0.1	43, <0.1	111, 0.1
celecoxib	153, 0.1	0, 0.0	0, 0.0	10, <0.1	26, <0.1	124, 0.1
piroxicam syst	117, 0.1	0, 0.0	0, 0.0	2, <0.1	7, <0.1	110, 0.1
fluvoxamine	91, 0.1	0, 0.0	0, 0.0	1, <0.1	13, <0.1	79, 0.1
trimipramine	87, 0.1	0, 0.0	0, 0.0	1, <0.1	3, <0.1	84, 0.1
lornoxicam	79, <0.1	0, 0.0	0, 0.0	0, 0.0	0, 0.0	79, 0.1
azathioprine	79, <0.1	0, 0.0	0, 0.0	0, 0.0	14, <0.1	73, 0.1
citalopram	59, <0.1	0, 0.0	0, 0.0	0, 0.0	0, 0.0	59, 0.1
dexlansoprazole	58, <0.1	0, 0.0	0, 0.0	2, <0.1	1, <0.1	55, 0.1
desflurane	54, <0.1	0, 0.0	0, 0.0	6, <0.1	16, <0.1	32, <0.1
amitriptyline	51, <0.1	0, 0.0	0, 0.0	0, 0.0	2, <0.1	50, 0.1
venlafaxine	49, <0.1	0, 0.0	0, 0.0	2, <0.1	1, <0.1	46, <0.1
carbamazepine	38, <0.1	1, <0.1	2, <0.1	9, <0.1	13, <0.1	21, <0.1
paroxetine	37, <0.1	0, 0.0	0, 0.0	0, 0.0	1, <0.1	35, <0.1
mercaptopurine	34, <0.1	0, 0.0	1, <0.1	8, <0.1	24, <0.1	5, <0.1
doxorubicin	28, <0.1	0, 0.0	0, 0.0	6, <0.1	13, <0.1	10, 0.0
tacrolimus syst	26, <0.1	0, 0.0	0, 0.0	1, <0.1	12, <0.1	15, <0.1
vortioxetine	21, <0.1	0, 0.0	0, 0.0	0, 0.0	0, 0.0	21, <0.1
thioguanine	21, <0.1	0, 0.0	0, 0.0	5, <0.1	14, <0.1	3, <0.1
fluorouracil syst	17, <0.1	0, 0.0	0, 0.0	0, 0.0	2, <0.1	15, <0.1
rosuvastatin	16, <0.1	0, 0.0	0, 0.0	0, 0.0	7, <0.1	12, <0.1
allopurinol	15, <0.1	0, 0.0	0, 0.0	0, 0.0	2, <0.1	14, <0.1
atorvastatin	12, <0.1	0, 0.0	0, 0.0	0, 0.0	3, <0.1	12, <0.1
clomipramine	11, <0.1	0, 0.0	0, 0.0	0, 0.0	3, <0.1	9, <0.1
flurbiprofen syst	9, <0.1	0, 0.0	0, 0.0	0, 0.0	0, 0.0	9, <0.1
tobramycin syst	9, <0.1	0, 0.0	0, 0.0	1, <0.1	1, <0.1	7, <0.1
piroxicam loc	8, <0.1	0, 0.0	0, 0.0	0, 0.0	2, <0.1	6, <0.1
abacavir	6, <0.1	0, 0.0	0, 0.0	0, 0.0	0, 0.0	6, <0.1
clopidogrel	5, <0.1	1, <0.1	0, 0.0	0, 0.0	0, 0.0	4, <0.1
simvastatin	5, <0.1	0, 0.0	0, 0.0	0, 0.0	2, <0.1	3, <0.1
pravastatin	5, <0.1	0, 0.0	0, 0.0	0, 0.0	3, <0.1	2, <0.1
efavirenz	4, <0.1	0, 0.0	0, 0.0	0, 0.0	0, 0.0	4, <0.1
acenocoumarol	4, <0.1	0, 0.0	0, 0.0	1, <0.1	2, <0.1	2, <0.1
amikacin syst	3, <0.1	0, 0.0	0, 0.0	0, 0.0	0, 0.0	3, <0.1
gentamicin syst	3, <0.1	0, 0.0	0, 0.0	1, <0.1	0, 0.0	2, <0.1
doxepin syst	2, <0.1	0, 0.0	0, 0.0	0, 0.0	0, 0.0	2, <0.1
voriconazole	2, <0.1	0, 0.0	0, 0.0	0, 0.0	1, <0.1	1, <0.1
atazanavir	1, <0.1	0, 0.0	0, 0.0	0, 0.0	0, 0.0	1, <0.1
fluvastatin	1, <0.1	0, 0.0	0, 0.0	0, 0.0	0, 0.0	1, <0.1
methylene blue	1, <0.1	0, 0.0	0, 0.0	0, 0.0	0, 0.0	1, <0.1
paromomycin	1, <0.1	0, 0.0	0, 0.0	0, 0.0	0, 0.0	1, <0.1
phenytoin	1, <0.1	0, 0.0	0, 0.0	0, 0.0	0, 0.0	1, <0.1
primaquine	1, <0.1	0, 0.0	0, 0.0	0, 0.0	0, 0.0	1, <0.1
tenoxicam	1, <0.1	0, 0.0	0, 0.0	0, 0.0	0, 0.0	1, <0.1
amikacin loc	0, 0.0	0, 0.0	0, 0.0	0, 0.0	0, 0.0	0, 0.0
capecitabine	0, 0.0	0, 0.0	0, 0.0	0, 0.0	0, 0.0	0, 0.0
cisplatin	0, 0.0	0, 0.0	0, 0.0	0, 0.0	0, 0.0	0, 0.0
dapsone	0, 0.0	0, 0.0	0, 0.0	0, 0.0	0, 0.0	0, 0.0
daunorubicin	0, 0.0	0, 0.0	0, 0.0	0, 0.0	0, 0.0	0, 0.0
desipramine	0, 0.0	0, 0.0	0, 0.0	0, 0.0	0, 0.0	0, 0.0
doxepin loc	0, 0.0	0, 0.0	0, 0.0	0, 0.0	0, 0.0	0, 0.0
enflurane	0, 0.0	0, 0.0	0, 0.0	0, 0.0	0, 0.0	0, 0.0
flurbiprofen loc	0, 0.0	0, 0.0	0, 0.0	0, 0.0	0, 0.0	0, 0.0
fosphenytoin	0, 0.0	0, 0.0	0, 0.0	0, 0.0	0, 0.0	0, 0.0
gentamicin loc	0, 0.0	0, 0.0	0, 0.0	0, 0.0	0, 0.0	0, 0.0
halothane	0, 0.0	0, 0.0	0, 0.0	0, 0.0	0, 0.0	0, 0.0
hydrocodone	0, 0.0	0, 0.0	0, 0.0	0, 0.0	0, 0.0	0, 0.0
ibuprofen loc	0, 0.0	0, 0.0	0, 0.0	0, 0.0	0, 0.0	0, 0.0
imipramine	0, 0.0	0, 0.0	0, 0.0	0, 0.0	0, 0.0	0, 0.0
ivacaftor	0, 0.0	0, 0.0	0, 0.0	0, 0.0	0, 0.0	0, 0.0
kanamycin	0, 0.0	0, 0.0	0, 0.0	0, 0.0	0, 0.0	0, 0.0
lovastatin	0, 0.0	0, 0.0	0, 0.0	0, 0.0	0, 0.0	0, 0.0
meloxicam	0, 0.0	0, 0.0	0, 0.0	0, 0.0	0, 0.0	0, 0.0
methoxyflurane	0, 0.0	0, 0.0	0, 0.0	0, 0.0	0, 0.0	0, 0.0
nortriptyline	0, 0.0	0, 0.0	0, 0.0	0, 0.0	0, 0.0	0, 0.0
pegloticase	0, 0.0	0, 0.0	0, 0.0	0, 0.0	0, 0.0	0, 0.0
pimozide	0, 0.0	0, 0.0	0, 0.0	0, 0.0	0, 0.0	0, 0.0
pitavastatin	0, 0.0	0, 0.0	0, 0.0	0, 0.0	0, 0.0	0, 0.0
plazomicin	0, 0.0	0, 0.0	0, 0.0	0, 0.0	0, 0.0	0, 0.0
rasburicase	0, 0.0	0, 0.0	0, 0.0	0, 0.0	0, 0.0	0, 0.0
streptomycin	0, 0.0	0, 0.0	0, 0.0	0, 0.0	0, 0.0	0, 0.0
tafenoquine	0, 0.0	0, 0.0	0, 0.0	0, 0.0	0, 0.0	0, 0.0
tropisetron	0, 0.0	0, 0.0	0, 0.0	0, 0.0	0, 0.0	0, 0.0
warfarin	0, 0.0	0, 0.0	0, 0.0	0, 0.0	0, 0.0	0, 0.0
Notes: The drugs are ranked by the number of exposed children of the total population.
Abbreviations: N: Number of children, %: percentage of all children present in the respective age group, PGx: pharmacogenetic, syst: systemically administered, loc: locally administered.
Appendix Table 3 PGx drugs in the total population stratified by years
PGx drugs	2017	2018	2019	2020	2021
	N=198’946	N=204’168	N=220’135	N=245’304	N=263’594
	Number of children [N, %]
ibuprofen syst	55’356, 27.8	57’740, 28.3	63’334, 28.8	58’105, 23.7	70’669, 26.8
ondansetron	4’508, 2.3	4’326, 2.1	5’457, 2.5	3’673, 1.5	6’772, 2.6
fluorouracil loc	3’305, 1.7	3’488, 1.7	3’755, 1.7	3’950, 1.6	3’908, 1.5
tobramycin loc	2’653, 1.3	2’790, 1.4	3’419, 1.6	2’159, 0.9	3’134, 1.2
pantoprazole	1’808, 0.9	1’775, 0.9	1’967, 0.9	1’723, 0.7	1’950, 0.7
tacrolimus loc	765, 0.4	836, 0.4	927, 0.4	1’042, 0.4	1’202, 0.5
omeprazole	1’068, 0.5	1’026, 0.5	1’078, 0.5	1’051, 0.4	1’093, 0.4
sevoflurane	750, 0.4	712, 0.3	919, 0.4	989, 0.4	1’032, 0.4
codeine	2’220, 1.1	1’788, 0.9	1’607, 0.7	1’200, 0.5	986, 0.4
sertraline	196, 0.1	194, 0.1	202, 0.1	350, 0.1	530, 0.2
tramadol	514, 0.3	518, 0.3	448, 0.2	416, 0.2	447, 0.2
succinylcholine	444, 0.2	553, 0.3	537, 0.2	354, 0.1	441, 0.2
risperidone	238, 0.1	274, 0.1	312, 0.1	397, 0.2	432, 0.2
escitalopram	129, 0.1	126, 0.1	142, 0.1	159, 0.1	206, 0.1
atomoxetine	128, 0.1	129, 0.1	154, 0.1	169, 0.1	173, 0.1
nitrofurantoin	53, <0.1	70, <0.1	118, 0.1	128, 0.1	134, 0.1
isoflurane	68, <0.1	65, <0.1	83, <0.1	81, <0.1	83, <0.1
celecoxib	45, <0.1	56, <0.1	49, <0.1	62, <0.1	63, <0.1
piroxicam syst	39, <0.1	28, <0.1	31, <0.1	31, <0.1	44, <0.1
fluvoxamine	25, <0.1	28, <0.1	28, <0.1	43, <0.1	41, <0.1
azathioprine	45, <0.1	37, <0.1	39, <0.1	36, <0.1	37, <0.1
lansoprazole	60, <0.1	53, <0.1	38, <0.1	51, <0.1	35, <0.1
carbamazepine	20, <0.1	20, <0.1	23, <0.1	25, <0.1	32, <0.1
amitriptyline	10, <0.1	13, <0.1	15, <0.1	24, <0.1	28, <0.1
trimipramine	22, <0.1	25, <0.1	20, <0.1	29, <0.1	27, <0.1
citalopram	13, <0.1	27, <0.1	19, <0.1	20, <0.1	25, <0.1
dexlansoprazole	12, <0.1	13, <0.1	14, <0.1	15, <0.1	21, <0.1
venlafaxine	10, <0.1	11, <0.1	14, <0.1	16, <0.1	20, <0.1
mercaptopurine	19, <0.1	20, <0.1	12, <0.1	13, <0.1	17, <0.1
paroxetine	8, <0.1	8, <0.1	15, <0.1	14, <0.1	15, <0.1
doxorubicin	6, <0.1	9, <0.1	7, <0.1	6, <0.1	13, <0.1
rosuvastatin	4, <0.1	4, <0.1	10, <0.1	9, <0.1	13, <0.1
tacrolimus syst	13, <0.1	11, <0.1	18, <0.1	21, <0.1	13, <0.1
vortioxetine	5, <0.1	8, <0.1	10, <0.1	3, <0.1	11, <0.1
allopurinol	4, <0.1	8, <0.1	5, <0.1	6, <0.1	7, <0.1
atorvastatin	5, <0.1	9, <0.1	6, <0.1	5, <0.1	7, <0.1
clomipramine	2, <0.1	2, <0.1	4, <0.1	6, <0.1	5, <0.1
desflurane	22, <0.1	15, <0.1	18, <0.1	18, <0.1	5, <0.1
fluorouracil syst	7, <0.1	4, <0.1	6, <0.1	6, <0.1	5, <0.1
thioguanine	10, <0.1	8, <0.1	6, <0.1	4, <0.1	4, <0.1
tobramycin syst	2, <0.1	3, <0.1	3, <0.1	3, <0.1	4, <0.1
abacavir	7, <0.1	5, <0.1	6, <0.1	4, <0.1	3, <0.1
acenocoumarol	3, <0.1	2, <0.1	1, <0.1	2, <0.1	3, <0.1
pravastatin	2, <0.1	2, <0.1	4, <0.1	4, <0.1	3, <0.1
amikacin syst	0, 0.0	1, <0.1	1, <0.1	1, <0.1	1, <0.1
simvastatin	3, <0.1	1, <0.1	1, <0.1	1, <0.1	1, <0.1
fluvastatin	0, 0.0	0, 0.0	0, 0.0	0, 0.0	1, <0.1
methylene blue	0, 0.0	0, 0.0	1, <0.1	2, <0.1	1, <0.1
phenytoin	1, <0.1	1, <0.1	2, <0.1	1, <0.1	1, <0.1
voriconazole	1, <0.1	2, <0.1	0, 0.0	3, <0.1	0, 0.0
lornoxicam	32, <0.1	34, <0.1	38, <0.1	2, <0.1	0, 0.0
efavirenz	5, <0.1	2, <0.1	3, <0.1	1, <0.1	0, 0.0
paromomycin	0, 0.0	0, 0.0	0, 0.0	1, <0.1	0, 0.0
doxepin syst	0, 0.0	1, <0.1	4, <0.1	0, 0.0	0, 0.0
clopidogrel	2, <0.1	2, <0.1	1, <0.1	0, 0.0	0, 0.0
primaquine	0, 0.0	0, 0.0	1, <0.1	0, 0.0	0, 0.0
piroxicam loc	5, <0.1	4, <0.1	0, 0.0	0, 0.0	0, 0.0
flurbiprofen syst	8, <0.1	2, <0.1	0, 0.0	0, 0.0	0, 0.0
gentamicin syst	2, <0.1	1, <0.1	0, 0.0	0, 0.0	0, 0.0
atazanavir	1, <0.1	1, <0.1	0, 0.0	0, 0.0	0, 0.0
tenoxicam	1, <0.1	1, <0.1	0, 0.0	0, 0.0	0, 0.0
amikacin loc	0, 0.0	0, 0.0	0, 0.0	0, 0.0	0, 0.0
capecitabine	0, 0.0	0, 0.0	0, 0.0	0, 0.0	0, 0.0
cisplatin	0, 0.0	0, 0.0	0, 0.0	0, 0.0	0, 0.0
dapsone	0, 0.0	0, 0.0	0, 0.0	0, 0.0	0, 0.0
daunorubicin	0, 0.0	0, 0.0	0, 0.0	0, 0.0	0, 0.0
desipramine	0, 0.0	0, 0.0	0, 0.0	0, 0.0	0, 0.0
doxepin loc	0, 0.0	0, 0.0	0, 0.0	0, 0.0	0, 0.0
enflurane	0, 0.0	0, 0.0	0, 0.0	0, 0.0	0, 0.0
flurbiprofen loc	0, 0.0	0, 0.0	0, 0.0	0, 0.0	0, 0.0
fosphenytoin	0, 0.0	0, 0.0	0, 0.0	0, 0.0	0, 0.0
gentamicin loc	0, 0.0	0, 0.0	0, 0.0	0, 0.0	0, 0.0
halothane	0, 0.0	0, 0.0	0, 0.0	0, 0.0	0, 0.0
hydrocodone	0, 0.0	0, 0.0	0, 0.0	0, 0.0	0, 0.0
ibuprofen loc	0, 0.0	0, 0.0	0, 0.0	0, 0.0	0, 0.0
imipramine	0, 0.0	0, 0.0	0, 0.0	0, 0.0	0, 0.0
ivacaftor	0, 0.0	0, 0.0	0, 0.0	0, 0.0	0, 0.0
kanamycin	0, 0.0	0, 0.0	0, 0.0	0, 0.0	0, 0.0
lovastatin	0, 0.0	0, 0.0	0, 0.0	0, 0.0	0, 0.0
meloxicam	0, 0.0	0, 0.0	0, 0.0	0, 0.0	0, 0.0
methoxyflurane	0, 0.0	0, 0.0	0, 0.0	0, 0.0	0, 0.0
nortriptyline	0, 0.0	0, 0.0	0, 0.0	0, 0.0	0, 0.0
pegloticase	0, 0.0	0, 0.0	0, 0.0	0, 0.0	0, 0.0
pimozide	0, 0.0	0, 0.0	0, 0.0	0, 0.0	0, 0.0
pitavastatin	0, 0.0	0, 0.0	0, 0.0	0, 0.0	0, 0.0
plazomicin	0, 0.0	0, 0.0	0, 0.0	0, 0.0	0, 0.0
rasburicase	0, 0.0	0, 0.0	0, 0.0	0, 0.0	0, 0.0
streptomycin	0, 0.0	0, 0.0	0, 0.0	0, 0.0	0, 0.0
tafenoquine	0, 0.0	0, 0.0	0, 0.0	0, 0.0	0, 0.0
tropisetron	0, 0.0	0, 0.0	0, 0.0	0, 0.0	0, 0.0
warfarin	0, 0.0	0, 0.0	0, 0.0	0, 0.0	0, 0.0
Notes: The drugs are ranked by the number of exposed children in 2021.
Abbreviations: N: Number of children, %: percentage of all children present in the respective age group, PGx: pharmacogenetic, syst: systemically administered, loc: locally administered.
Appendix Table 4 PGx drugs in the <1 year old children stratified by years
PGx drugs	2017	2018	2019	2020	2021
	N=10’727	N=12’142	N=13’354	N=15’191	N=15’958
	Number of children [N, %]
ibuprofen syst	1’099, 10.2	1’221, 10.1	1’344, 10.1	1’073, 7.1	1’734, 10.9
tobramycin loc	204, 1.9	216, 1.8	270, 2.0	150, 1.0	308, 1.9
ondansetron	39, 0.4	47, 0.4	60, 0.4	18, 0.1	120, 0.8
omeprazole	98, 0.9	100, 0.8	84, 0.6	104, 0.7	75, 0.5
tacrolimus loc	16, 0.1	20, 0.2	23, 0.2	30, 0.2	36, 0.2
succinylcholine	5, <0.1	11, 0.1	9, 0.1	8, 0.1	9, 0.1
sevoflurane	7, 0.1	8, 0.1	7, 0.1	21, 0.1	8, 0.1
carbamazepine	1, <0.1	2, <0.1	1, <0.1	2, <0.1	4, <0.1
codeine	5, <0.1	4, <0.1	1, <0.1	0, 0.0	2, <0.1
pantoprazole	0, 0.0	0, 0.0	0, 0.0	1, <0.1	1, <0.1
tramadol	0, 0.0	0, 0.0	0, 0.0	0, 0.0	1, <0.1
fluorouracil loc	3, <0.1	0, 0.0	1, <0.1	2, <0.1	0, 0.0
isoflurane	0, 0.0	1, <0.1	0, 0.0	1, <0.1	0, 0.0
amikacin syst	0, 0.0	0, 0.0	1, <0.1	0, 0.0	0, 0.0
atorvastatin	0, 0.0	0, 0.0	1, <0.1	0, 0.0	0, 0.0
desflurane	0, 0.0	0, 0.0	1, <0.1	0, 0.0	0, 0.0
phenytoin	0, 0.0	0, 0.0	1, <0.1	0, 0.0	0, 0.0
abacavir	0, 0.0	1, <0.1	0, 0.0	0, 0.0	0, 0.0
celecoxib	0, 0.0	1, <0.1	0, 0.0	0, 0.0	0, 0.0
tobramycin syst	0, 0.0	1, <0.1	0, 0.0	0, 0.0	0, 0.0
clopidogrel	1, <0.1	0, 0.0	0, 0.0	0, 0.0	0, 0.0
acenocoumarol	0, 0.0	0, 0.0	0, 0.0	0, 0.0	0, 0.0
allopurinol	0, 0.0	0, 0.0	0, 0.0	0, 0.0	0, 0.0
amikacin loc	0, 0.0	0, 0.0	0, 0.0	0, 0.0	0, 0.0
amitriptyline	0, 0.0	0, 0.0	0, 0.0	0, 0.0	0, 0.0
atazanavir	0, 0.0	0, 0.0	0, 0.0	0, 0.0	0, 0.0
atomoxetine	0, 0.0	0, 0.0	0, 0.0	0, 0.0	0, 0.0
azathioprine	0, 0.0	0, 0.0	0, 0.0	0, 0.0	0, 0.0
capecitabine	0, 0.0	0, 0.0	0, 0.0	0, 0.0	0, 0.0
cisplatin	0, 0.0	0, 0.0	0, 0.0	0, 0.0	0, 0.0
citalopram	0, 0.0	0, 0.0	0, 0.0	0, 0.0	0, 0.0
clomipramine	0, 0.0	0, 0.0	0, 0.0	0, 0.0	0, 0.0
dapsone	0, 0.0	0, 0.0	0, 0.0	0, 0.0	0, 0.0
daunorubicin	0, 0.0	0, 0.0	0, 0.0	0, 0.0	0, 0.0
desipramine	0, 0.0	0, 0.0	0, 0.0	0, 0.0	0, 0.0
dexlansoprazole	0, 0.0	0, 0.0	0, 0.0	0, 0.0	0, 0.0
doxepin loc	0, 0.0	0, 0.0	0, 0.0	0, 0.0	0, 0.0
doxepin syst	0, 0.0	0, 0.0	0, 0.0	0, 0.0	0, 0.0
doxorubicin	0, 0.0	0, 0.0	0, 0.0	0, 0.0	0, 0.0
efavirenz	0, 0.0	0, 0.0	0, 0.0	0, 0.0	0, 0.0
enflurane	0, 0.0	0, 0.0	0, 0.0	0, 0.0	0, 0.0
escitalopram	0, 0.0	0, 0.0	0, 0.0	0, 0.0	0, 0.0
fluorouracil syst	0, 0.0	0, 0.0	0, 0.0	0, 0.0	0, 0.0
flurbiprofen loc	0, 0.0	0, 0.0	0, 0.0	0, 0.0	0, 0.0
flurbiprofen syst	0, 0.0	0, 0.0	0, 0.0	0, 0.0	0, 0.0
fluvastatin	0, 0.0	0, 0.0	0, 0.0	0, 0.0	0, 0.0
fluvoxamine	0, 0.0	0, 0.0	0, 0.0	0, 0.0	0, 0.0
fosphenytoin	0, 0.0	0, 0.0	0, 0.0	0, 0.0	0, 0.0
gentamicin loc	0, 0.0	0, 0.0	0, 0.0	0, 0.0	0, 0.0
gentamicin syst	0, 0.0	0, 0.0	0, 0.0	0, 0.0	0, 0.0
halothane	0, 0.0	0, 0.0	0, 0.0	0, 0.0	0, 0.0
hydrocodone	0, 0.0	0, 0.0	0, 0.0	0, 0.0	0, 0.0
Ibuprofen loc	0, 0.0	0, 0.0	0, 0.0	0, 0.0	0, 0.0
imipramine	0, 0.0	0, 0.0	0, 0.0	0, 0.0	0, 0.0
ivacaftor	0, 0.0	0, 0.0	0, 0.0	0, 0.0	0, 0.0
kanamycin	0, 0.0	0, 0.0	0, 0.0	0, 0.0	0, 0.0
lansoprazole	0, 0.0	0, 0.0	0, 0.0	0, 0.0	0, 0.0
lornoxicam	0, 0.0	0, 0.0	0, 0.0	0, 0.0	0, 0.0
lovastatin	0, 0.0	0, 0.0	0, 0.0	0, 0.0	0, 0.0
meloxicam	0, 0.0	0, 0.0	0, 0.0	0, 0.0	0, 0.0
mercaptopurine	0, 0.0	0, 0.0	0, 0.0	0, 0.0	0, 0.0
methoxyflurane	0, 0.0	0, 0.0	0, 0.0	0, 0.0	0, 0.0
methylene blue	0, 0.0	0, 0.0	0, 0.0	0, 0.0	0, 0.0
nitrofurantoin	0, 0.0	0, 0.0	0, 0.0	0, 0.0	0, 0.0
nortriptyline	0, 0.0	0, 0.0	0, 0.0	0, 0.0	0, 0.0
paromomycin	0, 0.0	0, 0.0	0, 0.0	0, 0.0	0, 0.0
paroxetine	0, 0.0	0, 0.0	0, 0.0	0, 0.0	0, 0.0
pegloticase	0, 0.0	0, 0.0	0, 0.0	0, 0.0	0, 0.0
pimozide	0, 0.0	0, 0.0	0, 0.0	0, 0.0	0, 0.0
piroxicam loc	0, 0.0	0, 0.0	0, 0.0	0, 0.0	0, 0.0
piroxicam syst	0, 0.0	0, 0.0	0, 0.0	0, 0.0	0, 0.0
pitavastatin	0, 0.0	0, 0.0	0, 0.0	0, 0.0	0, 0.0
plazomicin	0, 0.0	0, 0.0	0, 0.0	0, 0.0	0, 0.0
pravastatin	0, 0.0	0, 0.0	0, 0.0	0, 0.0	0, 0.0
primaquine	0, 0.0	0, 0.0	0, 0.0	0, 0.0	0, 0.0
rasburicase	0, 0.0	0, 0.0	0, 0.0	0, 0.0	0, 0.0
risperidone	0, 0.0	0, 0.0	0, 0.0	0, 0.0	0, 0.0
rosuvastatin	0, 0.0	0, 0.0	0, 0.0	0, 0.0	0, 0.0
sertraline	0, 0.0	0, 0.0	0, 0.0	0, 0.0	0, 0.0
simvastatin	0, 0.0	0, 0.0	0, 0.0	0, 0.0	0, 0.0
streptomycin	0, 0.0	0, 0.0	0, 0.0	0, 0.0	0, 0.0
tacrolimus syst	0, 0.0	0, 0.0	0, 0.0	0, 0.0	0, 0.0
tafenoquine	0, 0.0	0, 0.0	0, 0.0	0, 0.0	0, 0.0
tenoxicam	0, 0.0	0, 0.0	0, 0.0	0, 0.0	0, 0.0
thioguanine	0, 0.0	0, 0.0	0, 0.0	0, 0.0	0, 0.0
trimipramine	0, 0.0	0, 0.0	0, 0.0	0, 0.0	0, 0.0
tropisetron	0, 0.0	0, 0.0	0, 0.0	0, 0.0	0, 0.0
venlafaxine	0, 0.0	0, 0.0	0, 0.0	0, 0.0	0, 0.0
voriconazole	0, 0.0	0, 0.0	0, 0.0	0, 0.0	0, 0.0
vortioxetine	0, 0.0	0, 0.0	0, 0.0	0, 0.0	0, 0.0
warfarin	0, 0.0	0, 0.0	0, 0.0	0, 0.0	0, 0.0
Notes: The drugs are ranked by the number of exposed children in 2021.
Abbreviations: N: Number of children, %: percentage of all children present in the respective age group, PGx: pharmacogenetic, syst: systemically administered, loc: locally administered.
Appendix Table 5 PGx drugs in the 1 year old children stratified by years
PGx drugs	2017	2018	2019	2020	2021
	N=11’763	N=11’094	N=12’772	N=14’211	N=15’819
	Number of children [N, %]
ibuprofen syst	5’285, 44.9	5’023, 45.3	5’943, 46.5	5’203, 36.6	7’340, 46.4
ondansetron	422, 3.6	308, 2.8	427, 3.3	192, 1.4	702, 4.4
tobramycin loc	468, 4.0	458, 4.1	590, 4.6	331, 2.3	569, 3.6
tacrolimus loc	62, 0.5	55, 0.5	77, 0.6	79, 0.6	120, 0.8
omeprazole	51, 0.4	58, 0.5	59, 0.5	54, 0.4	64, 0.4
sevoflurane	32, 0.3	28, 0.3	33, 0.3	47, 0.3	47, 0.3
succinylcholine	17, 0.1	23, 0.2	22, 0.2	15, 0.1	23, 0.1
fluorouracil loc	7, 0.1	11, 0.1	11, 0.1	17, 0.1	16, 0.1
isoflurane	2, <0.1	1, <0.1	8, 0.1	5, <0.1	7, <0.1
carbamazepine	0, 0.0	2, <0.1	2, <0.1	2, <0.1	3, <0.1
codeine	13, 0.1	7, 0.1	7, 0.1	2, <0.1	3, <0.1
lansoprazole	0, 0.0	0, 0.0	0, 0.0	0, 0.0	2, <0.1
pantoprazole	2, <0.1	3, <0.1	3, <0.1	0, 0.0	2, <0.1
tacrolimus syst	0, 0.0	0, 0.0	0, 0.0	1, <0.1	1, <0.1
tramadol	3, <0.1	2, <0.1	0, 0.0	2, <0.1	0, 0.0
fluorouracil syst	0, 0.0	0, 0.0	0, 0.0	1, <0.1	0, 0.0
methylene blue	0, 0.0	0, 0.0	0, 0.0	1, <0.1	0, 0.0
abacavir	0, 0.0	0, 0.0	1, <0.1	0, 0.0	0, 0.0
escitalopram	0, 0.0	1, <0.1	1, <0.1	0, 0.0	0, 0.0
allopurinol	0, 0.0	1, <0.1	0, 0.0	0, 0.0	0, 0.0
mercaptopurine	1, <0.1	0, 0.0	0, 0.0	0, 0.0	0, 0.0
nitrofurantoin	1, <0.1	0, 0.0	0, 0.0	0, 0.0	0, 0.0
acenocoumarol	0, 0.0	0, 0.0	0, 0.0	0, 0.0	0, 0.0
amikacin loc	0, 0.0	0, 0.0	0, 0.0	0, 0.0	0, 0.0
amikacin syst	0, 0.0	0, 0.0	0, 0.0	0, 0.0	0, 0.0
amitriptyline	0, 0.0	0, 0.0	0, 0.0	0, 0.0	0, 0.0
atazanavir	0, 0.0	0, 0.0	0, 0.0	0, 0.0	0, 0.0
atomoxetine	0, 0.0	0, 0.0	0, 0.0	0, 0.0	0, 0.0
atorvastatin	0, 0.0	0, 0.0	0, 0.0	0, 0.0	0, 0.0
azathioprine	0, 0.0	0, 0.0	0, 0.0	0, 0.0	0, 0.0
capecitabine	0, 0.0	0, 0.0	0, 0.0	0, 0.0	0, 0.0
celecoxib	0, 0.0	0, 0.0	0, 0.0	0, 0.0	0, 0.0
cisplatin	0, 0.0	0, 0.0	0, 0.0	0, 0.0	0, 0.0
citalopram	0, 0.0	0, 0.0	0, 0.0	0, 0.0	0, 0.0
clomipramine	0, 0.0	0, 0.0	0, 0.0	0, 0.0	0, 0.0
clopidogrel	0, 0.0	0, 0.0	0, 0.0	0, 0.0	0, 0.0
dapsone	0, 0.0	0, 0.0	0, 0.0	0, 0.0	0, 0.0
daunorubicin	0, 0.0	0, 0.0	0, 0.0	0, 0.0	0, 0.0
desflurane	0, 0.0	0, 0.0	0, 0.0	0, 0.0	0, 0.0
desipramine	0, 0.0	0, 0.0	0, 0.0	0, 0.0	0, 0.0
dexlansoprazole	0, 0.0	0, 0.0	0, 0.0	0, 0.0	0, 0.0
doxepin loc	0, 0.0	0, 0.0	0, 0.0	0, 0.0	0, 0.0
doxepin syst	0, 0.0	0, 0.0	0, 0.0	0, 0.0	0, 0.0
doxorubicin	0, 0.0	0, 0.0	0, 0.0	0, 0.0	0, 0.0
efavirenz	0, 0.0	0, 0.0	0, 0.0	0, 0.0	0, 0.0
enflurane	0, 0.0	0, 0.0	0, 0.0	0, 0.0	0, 0.0
flurbiprofen loc	0, 0.0	0, 0.0	0, 0.0	0, 0.0	0, 0.0
flurbiprofen syst	0, 0.0	0, 0.0	0, 0.0	0, 0.0	0, 0.0
fluvastatin	0, 0.0	0, 0.0	0, 0.0	0, 0.0	0, 0.0
fluvoxamine	0, 0.0	0, 0.0	0, 0.0	0, 0.0	0, 0.0
fosphenytoin	0, 0.0	0, 0.0	0, 0.0	0, 0.0	0, 0.0
gentamicin loc	0, 0.0	0, 0.0	0, 0.0	0, 0.0	0, 0.0
gentamicin syst	0, 0.0	0, 0.0	0, 0.0	0, 0.0	0, 0.0
halothane	0, 0.0	0, 0.0	0, 0.0	0, 0.0	0, 0.0
hydrocodone	0, 0.0	0, 0.0	0, 0.0	0, 0.0	0, 0.0
ibuprofen loc	0, 0.0	0, 0.0	0, 0.0	0, 0.0	0, 0.0
imipramine	0, 0.0	0, 0.0	0, 0.0	0, 0.0	0, 0.0
ivacaftor	0, 0.0	0, 0.0	0, 0.0	0, 0.0	0, 0.0
kanamycin	0, 0.0	0, 0.0	0, 0.0	0, 0.0	0, 0.0
lornoxicam	0, 0.0	0, 0.0	0, 0.0	0, 0.0	0, 0.0
lovastatin	0, 0.0	0, 0.0	0, 0.0	0, 0.0	0, 0.0
meloxicam	0, 0.0	0, 0.0	0, 0.0	0, 0.0	0, 0.0
methoxyflurane	0, 0.0	0, 0.0	0, 0.0	0, 0.0	0, 0.0
nortriptyline	0, 0.0	0, 0.0	0, 0.0	0, 0.0	0, 0.0
paromomycin	0, 0.0	0, 0.0	0, 0.0	0, 0.0	0, 0.0
paroxetine	0, 0.0	0, 0.0	0, 0.0	0, 0.0	0, 0.0
pegloticase	0, 0.0	0, 0.0	0, 0.0	0, 0.0	0, 0.0
phenytoin	0, 0.0	0, 0.0	0, 0.0	0, 0.0	0, 0.0
pimozide	0, 0.0	0, 0.0	0, 0.0	0, 0.0	0, 0.0
piroxicam loc	0, 0.0	0, 0.0	0, 0.0	0, 0.0	0, 0.0
piroxicam syst	0, 0.0	0, 0.0	0, 0.0	0, 0.0	0, 0.0
pitavastatin	0, 0.0	0, 0.0	0, 0.0	0, 0.0	0, 0.0
plazomicin	0, 0.0	0, 0.0	0, 0.0	0, 0.0	0, 0.0
pravastatin	0, 0.0	0, 0.0	0, 0.0	0, 0.0	0, 0.0
primaquine	0, 0.0	0, 0.0	0, 0.0	0, 0.0	0, 0.0
rasburicase	0, 0.0	0, 0.0	0, 0.0	0, 0.0	0, 0.0
risperidone	0, 0.0	0, 0.0	0, 0.0	0, 0.0	0, 0.0
rosuvastatin	0, 0.0	0, 0.0	0, 0.0	0, 0.0	0, 0.0
sertraline	0, 0.0	0, 0.0	0, 0.0	0, 0.0	0, 0.0
simvastatin	0, 0.0	0, 0.0	0, 0.0	0, 0.0	0, 0.0
streptomycin	0, 0.0	0, 0.0	0, 0.0	0, 0.0	0, 0.0
tafenoquine	0, 0.0	0, 0.0	0, 0.0	0, 0.0	0, 0.0
tenoxicam	0, 0.0	0, 0.0	0, 0.0	0, 0.0	0, 0.0
thioguanine	0, 0.0	0, 0.0	0, 0.0	0, 0.0	0, 0.0
tobramycin syst	0, 0.0	0, 0.0	0, 0.0	0, 0.0	0, 0.0
trimipramine	0, 0.0	0, 0.0	0, 0.0	0, 0.0	0, 0.0
tropisetron	0, 0.0	0, 0.0	0, 0.0	0, 0.0	0, 0.0
venlafaxine	0, 0.0	0, 0.0	0, 0.0	0, 0.0	0, 0.0
voriconazole	0, 0.0	0, 0.0	0, 0.0	0, 0.0	0, 0.0
vortioxetine	0, 0.0	0, 0.0	0, 0.0	0, 0.0	0, 0.0
warfarin	0, 0.0	0, 0.0	0, 0.0	0, 0.0	0, 0.0
Notes: The drugs are ranked by the number of exposed children in 2021.
Abbreviations: N: Number of children, %: percentage of all children present in the respective age group, PGx: pharmacogenetic, syst: systemically administered, loc: locally administered.
Appendix Table 6 PGx drugs in the 2-4 years old children stratified by years
PGx drugs	2017	2018	2019	2020	2021
	N=35’586	N=36’198	N=37’723	N=41’321	N=43’832
	Number of children [N, %]
ibuprofen syst	13’596, 38.2	14’068, 38.9	14’969, 39.7	12’847, 31.1	17’229, 39.3
ondansetron	1’498, 4.2	1’295, 3.6	1’659, 4.4	872, 2.1	2’151, 4.9
tobramycin loc	1’000, 2.8	1’005, 2.8	1’171, 3.1	721, 1.7	1’146, 2.6
fluorouracil loc	258, 0.7	265, 0.7	238, 0.6	304, 0.7	258, 0.6
sevoflurane	178, 0.5	182, 0.5	230, 0. 6	246, 0.6	240, 0.5
tacrolimus loc	126, 0.4	138, 0.4	181, 0.5	184, 0.4	224, 0.5
succinylcholine	85, 0.2	118, 0.3	117, 0.3	89, 0.2	102, 0.2
codeine	283, 0.8	163, 0.5	92, 0.2	41, 0.1	65, 0.1
omeprazole	53, 0.1	51, 0.1	51, 0.1	57, 0.1	51, 0.1
isoflurane	15, <0.1	23, 0.1	23, 0.1	24, 0.1	19, <0.1
tramadol	42, 0.1	30, 0.1	22, 0.1	20, <0.1	18, <0.1
lansoprazole	1, <0.1	2, <0.1	3, <0.1	4, <0.1	5, <0.1
risperidone	3, <0.1	8, <0.1	3, <0.1	6, <0.1	4, <0.1
pantoprazole	6, <0.1	4, <0.1	5, <0.1	0, 0.0	4, <0.1
mercaptopurine	3, <0.1	4, <0.1	2, <0.1	2, <0.1	3, <0.1
carbamazepine	5, <0.1	2, <0.1	4, <0.1	1, <0.1	3, <0.1
thioguanine	0, 0.0	4, <0.1	1, <0.1	2, <0.1	2, <0.1
doxorubicin	0, 0.0	5, <0.1	0, 0.0	2, <0.1	2, <0.1
celecoxib	6, <0.1	3, <0.1	0, 0.0	1, <0.1	2, <0.1
piroxicam syst	0, 0.0	0, 0.0	2, <0.1	0, 0.0	2, <0.1
acenocoumarol	1, <0.1	0, 0.0	0, 0.0	0, 0.0	2, <0.1
abacavir	0, 0.0	0, 0.0	0, 0.0	1, <0.1	1, <0.1
tacrolimus syst	1, <0.1	1, <0.1	0, 0.0	0, 0.0	1, <0.1
azathioprine	0, 0.0	0, 0.0	0, 0.0	0, 0.0	1, <0.1
tobramycin syst	0, 0.0	0, 0.0	0, 0.0	0, 0.0	1, <0.1
desflurane	2, <0.1	3, <0.1	2, <0.1	1, <0.1	0, 0.0
escitalopram	1, <0.1	1, <0.1	0, 0.0	1, <0.1	0, 0.0
fluvoxamine	0, 0.0	1, <0.1	0, 0.0	1, <0.1	0, 0.0
venlafaxine	0, 0.0	1, <0.1	0, 0.0	1, <0.1	0, 0.0
sertraline	0, 0.0	0, 0.0	0, 0.0	1, <0.1	0, 0.0
nitrofurantoin	0, 0.0	1, <0.1	1, <0.1	0, 0.0	0, 0.0
dexlansoprazole	1, <0.1	1, <0.1	0, 0.0	0, 0.0	0, 0.0
trimipramine	0, 0.0	1, <0.1	0, 0.0	0, 0.0	0, 0.0
gentamicin syst	1, <0.1	0, 0.0	0, 0.0	0, 0.0	0, 0.0
allopurinol	0, 0.0	0, 0.0	0, 0.0	0, 0.0	0, 0.0
amikacin loc	0, 0.0	0, 0.0	0, 0.0	0, 0.0	0, 0.0
amikacin syst	0, 0.0	0, 0.0	0, 0.0	0, 0.0	0, 0.0
amitriptyline	0, 0.0	0, 0.0	0, 0.0	0, 0.0	0, 0.0
atazanavir	0, 0.0	0, 0.0	0, 0.0	0, 0.0	0, 0.0
atomoxetine	0, 0.0	0, 0.0	0, 0.0	0, 0.0	0, 0.0
atorvastatin	0, 0.0	0, 0.0	0, 0.0	0, 0.0	0, 0.0
capecitabine	0, 0.0	0, 0.0	0, 0.0	0, 0.0	0, 0.0
cisplatin	0, 0.0	0, 0.0	0, 0.0	0, 0.0	0, 0.0
citalopram	0, 0.0	0, 0.0	0, 0.0	0, 0.0	0, 0.0
clomipramine	0, 0.0	0, 0.0	0, 0.0	0, 0.0	0, 0.0
clopidogrel	0, 0.0	0, 0.0	0, 0.0	0, 0.0	0, 0.0
dapsone	0, 0.0	0, 0.0	0, 0.0	0, 0.0	0, 0.0
daunorubicin	0, 0.0	0, 0.0	0, 0.0	0, 0.0	0, 0.0
desipramine	0, 0.0	0, 0.0	0, 0.0	0, 0.0	0, 0.0
doxepin loc	0, 0.0	0, 0.0	0, 0.0	0, 0.0	0, 0.0
doxepin syst	0, 0.0	0, 0.0	0, 0.0	0, 0.0	0, 0.0
efavirenz	0, 0.0	0, 0.0	0, 0.0	0, 0.0	0, 0.0
enflurane	0, 0.0	0, 0.0	0, 0.0	0, 0.0	0, 0.0
fluorouracil syst	0, 0.0	0, 0.0	0, 0.0	0, 0.0	0, 0.0
flurbiprofen loc	0, 0.0	0, 0.0	0, 0.0	0, 0.0	0, 0.0
flurbiprofen syst	0, 0.0	0, 0.0	0, 0.0	0, 0.0	0, 0.0
fluvastatin	0, 0.0	0, 0.0	0, 0.0	0, 0.0	0, 0.0
fosphenytoin	0, 0.0	0, 0.0	0, 0.0	0, 0.0	0, 0.0
gentamicin loc	0, 0.0	0, 0.0	0, 0.0	0, 0.0	0, 0.0
halothane	0, 0.0	0, 0.0	0, 0.0	0, 0.0	0, 0.0
hydrocodone	0, 0.0	0, 0.0	0, 0.0	0, 0.0	0, 0.0
ibuprofen loc	0, 0.0	0, 0.0	0, 0.0	0, 0.0	0, 0.0
imipramine	0, 0.0	0, 0.0	0, 0.0	0, 0.0	0, 0.0
ivacaftor	0, 0.0	0, 0.0	0, 0.0	0, 0.0	0, 0.0
kanamycin	0, 0.0	0, 0.0	0, 0.0	0, 0.0	0, 0.0
lornoxicam	0, 0.0	0, 0.0	0, 0.0	0, 0.0	0, 0.0
lovastatin	0, 0.0	0, 0.0	0, 0.0	0, 0.0	0, 0.0
meloxicam	0, 0.0	0, 0.0	0, 0.0	0, 0.0	0, 0.0
methoxyflurane	0, 0.0	0, 0.0	0, 0.0	0, 0.0	0, 0.0
methylene blue	0, 0.0	0, 0.0	0, 0.0	0, 0.0	0, 0.0
nortriptyline	0, 0.0	0, 0.0	0, 0.0	0, 0.0	0, 0.0
paromomycin	0, 0.0	0, 0.0	0, 0.0	0, 0.0	0, 0.0
paroxetine	0, 0.0	0, 0.0	0, 0.0	0, 0.0	0, 0.0
pegloticase	0, 0.0	0, 0.0	0, 0.0	0, 0.0	0, 0.0
phenytoin	0, 0.0	0, 0.0	0, 0.0	0, 0.0	0, 0.0
pimozide	0, 0.0	0, 0.0	0, 0.0	0, 0.0	0, 0.0
piroxicam loc	0, 0.0	0, 0.0	0, 0.0	0, 0.0	0, 0.0
pitavastatin	0, 0.0	0, 0.0	0, 0.0	0, 0.0	0, 0.0
plazomicin	0, 0.0	0, 0.0	0, 0.0	0, 0.0	0, 0.0
pravastatin	0, 0.0	0, 0.0	0, 0.0	0, 0.0	0, 0.0
primaquine	0, 0.0	0, 0.0	0, 0.0	0, 0.0	0, 0.0
rasburicase	0, 0.0	0, 0.0	0, 0.0	0, 0.0	0, 0.0
rosuvastatin	0, 0.0	0, 0.0	0, 0.0	0, 0.0	0, 0.0
simvastatin	0, 0.0	0, 0.0	0, 0.0	0, 0.0	0, 0.0
streptomycin	0, 0.0	0, 0.0	0, 0.0	0, 0.0	0, 0.0
tafenoquine	0, 0.0	0, 0.0	0, 0.0	0, 0.0	0, 0.0
tenoxicam	0, 0.0	0, 0.0	0, 0.0	0, 0.0	0, 0.0
tropisetron	0, 0.0	0, 0.0	0, 0.0	0, 0.0	0, 0.0
voriconazole	0, 0.0	0, 0.0	0, 0.0	0, 0.0	0, 0.0
vortioxetine	0, 0.0	0, 0.0	0, 0.0	0, 0.0	0, 0.0
warfarin	0, 0.0	0, 0.0	0, 0.0	0, 0.0	0, 0.0
Notes: The drugs are ranked by the number of exposed children in 2021.
Abbreviations: N: Number of children, %: percentage of all children present in the respective age group, PGx: pharmacogenetic, syst: systemically administered, loc: locally administered.
Appendix Table 7 PGx drugs in the 5-10 years old children stratified by years
PGx drugs	2017	2018	2019	2020	2021
	N=68’236	N=70’053	N=75’535	N=84’986	N=91’189
	Number of children [N, %]
ibuprofen syst	19’799, 29.0	20’789, 57.5	22’407, 29.7	21’072, 24.8	24’086, 26.4
ondansetron	1’662, 2.4	1’654, 4.6	2’119, 2.8	1’477, 1.7	2’457, 2.7
fluorouracil loc	1’882, 2.8	1’924, 5.3	2’100, 2.8	2’192, 2.6	2’139, 2.3
tobramycin loc	687, 1.0	770, 2.1	999, 1.3	605, 0.7	765, 0.8
sevoflurane	310, 0.0.5	307, 0.8	418, 0.6	430, 0.5	481, 0.5
tacrolimus loc	287, 0.4	319, 0.9	310, 0.4	354, 0.4	403, 0.4
omeprazole	235, 0.3	270, 0.7	256, 0.3	257, 0.3	264, 0.3
codeine	841, 1.2	610, 1.7	449, 0.6	276, 0.3	205, 0.2
succinylcholine	178, 0.3	224, 0.6	215, 0.3	121, 0.1	163, 0.2
risperidone	78, 0.1	92, 0.3	115, 0.2	141, 0.2	148, 0.2
pantoprazole	80, 0.1	77, 0.2	81, 0.1	74, 0.1	73, 0.1
tramadol	117, 0.2	115, 0.3	72, 0.1	53, 0.1	69, 0.1
atomoxetine	32, <0.1	31, 0.1	38, 0.1	41, <0.1	47, 0.1
isoflurane	29, <0.1	29, 0.1	33, <0.1	35, <0.1	34, <0.1
sertraline	7, <0.1	6, <0.1	8, <0.1	20, <0.1	21, <0.1
carbamazepine	0, 0.0	8, <0.1	8, <0.1	11, <0.1	11, <0.1
lansoprazole	17, <0.1	18, <0.1	17, <0.1	12, <0.1	9, <0.1
mercaptopurine	12, <0.1	10, <0.1	8, <0.1	10, <0.1	9, <0.1
escitalopram	3, <0.1	2, <0.1	1, <0.1	0, 0.0	8, <0.1
tacrolimus syst	3, <0.1	2, <0.1	7, <0.1	11, <0.1	5, <0.1
celecoxib	12, <0.1	8, <0.1	9, <0.1	9, <0.1	5, <0.1
azathioprine	5, <0.1	6, <0.1	8, <0.1	7, <0.1	5, <0.1
doxorubicin	3, <0.1	2, <0.1	3, <0.1	3, <0.1	5, <0.1
fluvoxamine	2, <0.1	3, <0.1	5, <0.1	8, <0.1	4, <0.1
rosuvastatin	2, <0.1	1, <0.1	1, <0.1	2, <0.1	3, <0.1
thioguanine	8, <0.1	3, <0.1	3, <0.1	1, <0.1	2, <0.1
clomipramine	1, <0.1	0, 0.0	1, <0.1	1, <0.1	2, <0.1
amitriptyline	0, <0.1	1, <0.1	0, 0.0	1, <0.1	2, <0.1
desflurane	9, <0.1	2, <0.1	2, <0.1	7, <0.1	1, <0.1
piroxicam syst	3, <0.1	2, <0.1	1, <0.1	3, <0.1	1, <0.1
acenocoumarol	0, 0.0	1, <0.1	1, <0.1	2, <0.1	1, <0.1
nitrofurantoin	1, <0.1	0, 0.0	0, 0.0	2, <0.1	1, <0.1
allopurinol	0, 0.0	0, 0.0	1, <0.1	1, <0.1	1, <0.1
atorvastatin	1, <0.1	2, <0.1	1, <0.1	2, <0.1	0, 0.0
voriconazole	0, 0.0	0, 0.0	0, 0.0	2, <0.1	0, 0.0
pravastatin	1, <0.1	1, <0.1	2, <0.1	1, <0.1	0, 0.0
Fluorouracil syst	1, <0.1	0, 0.0	1, <0.1	1, <0.1	0, 0.0
trimipramine	3, <0.1	0, 0.0	2, <0.1	0, 0.0	0, 0.0
phenytoin	1, <0.1	1, <0.1	1, <0.1	0, 0.0	0, 0.0
paroxetine	1, <0.1	0, 0.0	1, <0.1	0, 0.0	0, 0.0
dexlansoprazole	0, 0.0	0, 0.0	1, <0.1	0, 0.0	0, 0.0
tobramycin syst	0, 0.0	0, 0.0	1, <0.1	0, 0.0	0, 0.0
piroxicam loc	2, <0.1	1, <0.1	0, 0.0	0, 0.0	0, 0.0
lornoxicam	0, 0.0	1, <0.1	0, 0.0	0, 0.0	0, 0.0
simvastatin	2, <0.1	0, 0.0	0, 0.0	0, 0.0	0, 0.0
abacavir	1, <0.1	0, 0.0	0, 0.0	0, 0.0	0, 0.0
efavirenz	1, <0.1	0, 0.0	0, 0.0	0, 0.0	0, 0.0
venlafaxine	1, <0.1	0, 0.0	0, 0.0	0, 0.0	0, 0.0
amikacin loc	0, 0.0	0, 0.0	0, 0.0	0, 0.0	0, 0.0
amikacin syst	0, 0.0	0, 0.0	0, 0.0	0, 0.0	0, 0.0
atazanavir	0, 0.0	0, 0.0	0, 0.0	0, 0.0	0, 0.0
capecitabine	0, 0.0	0, 0.0	0, 0.0	0, 0.0	0, 0.0
cisplatin	0, 0.0	0, 0.0	0, 0.0	0, 0.0	0, 0.0
citalopram	0, 0.0	0, 0.0	0, 0.0	0, 0.0	0, 0.0
clopidogrel	0, 0.0	0, 0.0	0, 0.0	0, 0.0	0, 0.0
dapsone	0, 0.0	0, 0.0	0, 0.0	0, 0.0	0, 0.0
daunorubicin	0, 0.0	0, 0.0	0, 0.0	0, 0.0	0, 0.0
desipramine	0, 0.0	0, 0.0	0, 0.0	0, 0.0	0, 0.0
doxepin loc	0, 0.0	0, 0.0	0, 0.0	0, 0.0	0, 0.0
doxepin syst	0, 0.0	0, 0.0	0, 0.0	0, 0.0	0, 0.0
enflurane	0, 0.0	0, 0.0	0, 0.0	0, 0.0	0, 0.0
flurbiprofen loc	0, 0.0	0, 0.0	0, 0.0	0, 0.0	0, 0.0
flurbiprofen syst	0, 0.0	0, 0.0	0, 0.0	0, 0.0	0, 0.0
fluvastatin	0, 0.0	0, 0.0	0, 0.0	0, 0.0	0, 0.0
fosphenytoin	0, 0.0	0, 0.0	0, 0.0	0, 0.0	0, 0.0
gentamicin loc	0, 0.0	0, 0.0	0, 0.0	0, 0.0	0, 0.0
gentamicin syst	0, 0.0	0, 0.0	0, 0.0	0, 0.0	0, 0.0
halothane	0, 0.0	0, 0.0	0, 0.0	0, 0.0	0, 0.0
hydrocodone	0, 0.0	0, 0.0	0, 0.0	0, 0.0	0, 0.0
ibuprofen loc	0, 0.0	0, 0.0	0, 0.0	0, 0.0	0, 0.0
imipramine	0, 0.0	0, 0.0	0, 0.0	0, 0.0	0, 0.0
ivacaftor	0, 0.0	0, 0.0	0, 0.0	0, 0.0	0, 0.0
kanamycin	0, 0.0	0, 0.0	0, 0.0	0, 0.0	0, 0.0
lovastatin	0, 0.0	0, 0.0	0, 0.0	0, 0.0	0, 0.0
meloxicam	0, 0.0	0, 0.0	0, 0.0	0, 0.0	0, 0.0
methoxyflurane	0, 0.0	0, 0.0	0, 0.0	0, 0.0	0, 0.0
methylene blue	0, 0.0	0, 0.0	0, 0.0	0, 0.0	0, 0.0
nortriptyline	0, 0.0	0, 0.0	0, 0.0	0, 0.0	0, 0.0
paromomycin	0, 0.0	0, 0.0	0, 0.0	0, 0.0	0, 0.0
pegloticase	0, 0.0	0, 0.0	0, 0.0	0, 0.0	0, 0.0
pimozide	0, 0.0	0, 0.0	0, 0.0	0, 0.0	0, 0.0
pitavastatin	0, 0.0	0, 0.0	0, 0.0	0, 0.0	0, 0.0
plazomicin	0, 0.0	0, 0.0	0, 0.0	0, 0.0	0, 0.0
primaquine	0, 0.0	0, 0.0	0, 0.0	0, 0.0	0, 0.0
rasburicase	0, 0.0	0, 0.0	0, 0.0	0, 0.0	0, 0.0
streptomycin	0, 0.0	0, 0.0	0, 0.0	0, 0.0	0, 0.0
tafenoquine	0, 0.0	0, 0.0	0, 0.0	0, 0.0	0, 0.0
tenoxicam	0, 0.0	0, 0.0	0, 0.0	0, 0.0	0, 0.0
tropisetron	0, 0.0	0, 0.0	0, 0.0	0, 0.0	0, 0.0
vortioxetine	0, 0.0	0, 0.0	0, 0.0	0, 0.0	0, 0.0
warfarin	0, 0.0	0, 0.0	0, 0.0	0, 0.0	0, 0.0
Notes: The drugs are ranked by the number of exposed children in 2021.
Abbreviations: N: Number of children, %: percentage of all children present in the respective age group, PGx: pharmacogenetic, syst: systemically administered, loc: locally administered.
Appendix Table 8 PGx drugs in the 11-17 years old children stratified by years
PGx drugs	2017	2018	2019	2020	2021
	N=72’634	N=74’681	N=80’751	N=89’595	N=96’796
	Number of children [N, %]
ibuprofen syst	15’577, 21.4	16’639, 22.3	18’671, 23.1	17’910, 20.0	20’280, 21.0
pantoprazole	1’720, 2.4	1’691, 2.3	1’878, 2.3	1’648, 1.8	1’870, 1.9
fluorouracil loc	1’155, 1.6	1’288, 1.7	1’405, 1.7	1’435, 1.6	1’495, 1.5
ondansetron	887, 1.2	1’022, 1.4	1’192, 1.5	1’114, 1.2	1’342, 1.4
codeine	1’078, 1.5	1’004, 1.3	1’058, 1.3	881, 1.0	711, 0.7
omeprazole	631, 0.9	547, 0.7	628, 0.8	579, 0.6	639, 0.7
sertraline	189, 0.3	188, 0.3	194, 0.2	329, 0.4	509, 0.5
tacrolimus loc	274, 0.4	304, 0.4	336, 0.4	395, 0.4	419, 0.4
tramadol	352, 0.5	371, 0.5	354, 0.4	341, 0.4	359, 0.4
tobramycin loc	294, 0.4	341, 0.5	389, 0.5	352, 0.4	346, 0.4
risperidone	157, 0.2	174, 0.2	194, 0.2	250, 0.3	280, 0.3
sevoflurane	223, 0.3	187, 0.3	231, 0.3	245, 0.3	256, 0.3
escitalopram	125, 0.2	122, 0.2	140, 0.2	158, 0.2	198, 0.2
succinylcholine	159, 0.2	177, 0.2	174, 0.2	121, 0.1	144, 0.1
nitrofurantoin	51, 0.1	69, 0.1	117, 0.1	126, 0.1	133, 0.1
atomoxetine	96, 0.1	98, 0.1	116, 0.1	128, 0.1	126, 0.1
celecoxib	27, <0.1	44, 0.1	40, <0.1	52, 0.1	56, 0.1
piroxicam syst	36, <0.1	26, <0.1	28, <0.1	28, <0.1	41, <0.1
fluvoxamine	23, <0.1	24, <0.1	23, <0.1	34, <0.1	37, <0.1
azathioprine	37, 0.1	31, <0.1	31, <0.1	29, <0.1	31, <0.1
trimipramine	19, <0.1	24, <0.1	18, <0.1	29, <0.1	27, <0.1
amitriptyline	10, <0.1	12, <0.1	15, <0.1	23, <0.1	26, <0.1
citalopram	13, <0.1	27, <0.1	19, <0.1	20, <0.1	25, <0.1
isoflurane	22, <0.1	11, <0.1	19, <0.1	16, <0.1	23, <0.1
dexlansoprazole	11, <0.1	12, <0.1	13, <0.1	15, <0.1	21, <0.1
venlafaxine	9, <0.1	10, <0.1	14, <0.1	15, <0.1	20, <0.1
lansoprazole	42, 0.1	33, <0.1	38, <0.1	35, <0.1	19, <0.1
paroxetine	7, <0.1	8, <0.1	14, <0.1	14, <0.1	15, <0.1
carbamazepine	9, <0.1	6, <0.1	8, <0.1	9, <0.1	11, <0.1
vortioxetine	5, <0.1	8, <0.1	10, <0.1	3, <0.1	11, <0.1
rosuvastatin	2, <0.1	3, <0.1	9, <0.1	7, <0.1	10, <0.1
atorvastatin	4, <0.1	7, <0.1	4, <0.1	3, <0.1	7, <0.1
tacrolimus syst	9, <0.1	8, <0.1	11, <0.1	9, <0.1	6, <0.1
allopurinol	4, <0.1	7, <0.1	4, <0.1	5, <0.1	6, <0.1
doxorubicin	3, <0.1	2, <0.1	4, <0.1	1, <0.1	6, <0.1
fluorouracil syst	6, <0.1	4, <0.1	5, <0.1	4, <0.1	5, <0.1
mercaptopurine	3, <0.1	6, <0.1	2, <0.1	1, <0.1	5, <0.1
desflurane	11, <0.1	10, <0.1	13, <0.1	10, <0.1	4, <0.1
clomipramine	1, <0.1	2, <0.1	3, <0.1	5, <0.1	3, <0.1
tobramycin syst	2, <0.1	2, <0.1	2, <0.1	3, <0.1	3, <0.1
pravastatin	1, <0.1	1, <0.1	2, <0.1	3, <0.1	3, <0.1
abacavir	6, <0.1	4, <0.1	5, <0.1	3, <0.1	2, <0.1
simvastatin	1, <0.1	1, <0.1	1, <0.1	1, <0.1	1, <0.1
methylene blue	0, 0.0	0, 0.0	1, <0.1	1, <0.1	1, <0.1
amikacin syst	0, 0.0	1, <0.1	0, 0.0	1, <0.1	1, <0.1
phenytoin	0, 0.0	0, 0.0	0, 0.0	1, <0.1	1, <0.1
fluvastatin	0, 0.0	0, 0.0	0, 0.0	0, <0.1	1, <0.1
lornoxicam	32, <0.1	33, <0.1	0, 0.0	2, <0.1	0, 0.0
efavirenz	4, <0.1	2, <0.1	3, <0.1	1, <0.1	0, 0.0
thioguanine	2, <0.1	1, <0.1	2, <0.1	1, <0.1	0, 0.0
voriconazole	1, <0.1	2, <0.1	0, 0.0	1, <0.1	0, 0.0
paromomycin	0, 0.0	0, 0.0	0, 0.0	1, <0.1	0, 0.0
doxepin syst	0, 0.0	1, <0.1	4, <0.1	0, 0.0	0, 0.0
clopidogrel	1, <0.1	2, <0.1	1, <0.1	0, 0.0	0, 0.0
primaquine	0, 0.0	0, 0.0	1, <0.1	0, 0.0	0, 0.0
piroxicam loc	3, <0.1	3, <0.1	0, 0.0	0, 0.0	0, 0.0
flurbiprofen syst	8, <0.1	2, <0.1	0, 0.0	0, 0.0	0, 0.0
acenocoumarol	2, <0.1	1, <0.1	0, 0.0	0, 0.0	0, 0.0
atazanavir	1, <0.1	1, <0.1	0, 0.0	0, 0.0	0, 0.0
gentamicin syst	1, <0.1	1, <0.1	0, 0.0	0, 0.0	0, 0.0
tenoxicam	1, <0.1	1, <0.1	0, 0.0	0, 0.0	0, 0.0
amikacin loc	0, 0.0	0, 0.0	0, 0.0	0, 0.0	0, 0.0
capecitabine	0, 0.0	0, 0.0	0, 0.0	0, 0.0	0, 0.0
cisplatin	0, 0.0	0, 0.0	0, 0.0	0, 0.0	0, 0.0
dapsone	0, 0.0	0, 0.0	0, 0.0	0, 0.0	0, 0.0
daunorubicin	0, 0.0	0, 0.0	0, 0.0	0, 0.0	0, 0.0
desipramine	0, 0.0	0, 0.0	0, 0.0	0, 0.0	0, 0.0
doxepin loc	0, 0.0	0, 0.0	0, 0.0	0, 0.0	0, 0.0
enflurane	0, 0.0	0, 0.0	0, 0.0	0, 0.0	0, 0.0
flurbiprofen loc	0, 0.0	0, 0.0	0, 0.0	0, 0.0	0, 0.0
fosphenytoin	0, 0.0	0, 0.0	0, 0.0	0, 0.0	0, 0.0
gentamicin loc	0, 0.0	0, 0.0	0, 0.0	0, 0.0	0, 0.0
halothane	0, 0.0	0, 0.0	0, 0.0	0, 0.0	0, 0.0
hydrocodone	0, 0.0	0, 0.0	0, 0.0	0, 0.0	0, 0.0
ibuprofen loc	0, 0.0	0, 0.0	0, 0.0	0, 0.0	0, 0.0
imipramine	0, 0.0	0, 0.0	0, 0.0	0, 0.0	0, 0.0
ivacaftor	0, 0.0	0, 0.0	0, 0.0	0, 0.0	0, 0.0
kanamycin	0, 0.0	0, 0.0	0, 0.0	0, 0.0	0, 0.0
lovastatin	0, 0.0	0, 0.0	0, 0.0	0, 0.0	0, 0.0
meloxicam	0, 0.0	0, 0.0	0, 0.0	0, 0.0	0, 0.0
methoxyflurane	0, 0.0	0, 0.0	0, 0.0	0, 0.0	0, 0.0
nortriptyline	0, 0.0	0, 0.0	0, 0.0	0, 0.0	0, 0.0
pegloticase	0, 0.0	0, 0.0	0, 0.0	0, 0.0	0, 0.0
pimozide	0, 0.0	0, 0.0	0, 0.0	0, 0.0	0, 0.0
pitavastatin	0, 0.0	0, 0.0	0, 0.0	0, 0.0	0, 0.0
plazomicin	0, 0.0	0, 0.0	0, 0.0	0, 0.0	0, 0.0
rasburicase	0, 0.0	0, 0.0	0, 0.0	0, 0.0	0, 0.0
streptomycin	0, 0.0	0, 0.0	0, 0.0	0, 0.0	0, 0.0
tafenoquine	0, 0.0	0, 0.0	0, 0.0	0, 0.0	0, 0.0
tropisetron	0, 0.0	0, 0.0	0, 0.0	0, 0.0	0, 0.0
warfarin	0, 0.0	0, 0.0	0, 0.0	0, 0.0	0, 0.0
Notes: The drugs are ranked by the number of exposed children in 2021.
Abbreviations: N: Number of children, %: percentage of all children present in the respective age group, PGx: pharmacogenetic, syst: systemically administered, loc: locally administered.
